# Supplementary material for: Probiotic Supplementation for Promotion of Growth in Children: A Systematic Review and Meta-Analysis
Source: Nutrients. 2021 Dec 25;14(1):83. doi: 10.3390/nu14010083 (PMC8746675; doi:10.3390/nu14010083)
Supplement: Supplementary file 1 [file nutrients-14-00083-s001.zip]

Archive with 1 entries (1 files):
- nutrients-1517130-supplementary.pdf
